# Supplementary material for: Digital Health Technologies Applied in Patients With Early Cognitive Change: Scoping Review
Source: J Med Internet Res. 2025 Dec 29;27:e82881. doi: 10.2196/82881 (PMC12747421; doi:10.2196/82881)
Supplement: Multimedia Appendix 1 [file jmir-v27-e82881-s001.xlsx]

## Sheet: included studies 
Publication year	Purpose of DHTs	Technology type	Title	Author	Study design	Participants	Outcome
Artificial Intelligence/Big Data
2018	Screening	Artificial Intelligence/Big Data	A Speech Recognition-based Solution for the Automatic Detection of Mild Cognitive Impairment from Spontaneous Speech	Laszlo Toth	Cross-Sectional Study	48 MCI, 36 NC	Model Evaluation Metrics/Diagnostic Accuracy
2020	Screening	Artificial Intelligence/Big Data	Dual-Task Gait Assessment and Machine Learning for Early-detection of Cognitive Decline	Lillian N. Boettcher	Quasi-Experimental Studies	31 NC and 61 MCI	Physical Funtion, Cognitive Function, Model Evaluation Metrics/Diagnostic Accuracy
2020	Screening	Artificial Intelligence/Big Data	Electronic Cognitive Screen Technology for Screening Older Adults With Dementia and Mild Cognitive Impairment in a Community Setting: Development and Validation Study	Joyce Y C Chan	Cross-Sectional Study	126 NC, 54 MCI, 63 Dementia	Model Evaluation Metrics/Diagnostic Accuracy; Cognitive Function
2020	Screening	Artificial Intelligence/Big Data	Scalable diagnostic screening of mild cognitive impairment using AI dialogue agent	Fengyi Tang	Quasi-Experimental Studies	14 MCI, 27 NC	Model Evaluation Metrics/Diagnostic Accuracy
2021	Screening	Artificial Intelligence/Big Data	A Comparison of Connected Speech Tasks for Detecting Early Alzheimer’s Disease and Mild Cognitive Impairment Using Natural Language Processing and Machine Learning	Natasha Clarke	Cross-Sectional Study	13 Dementia, 12 MCI, 25NC	Cognitive Function, Model Evaluation Metrics/Diagnostic Accuracy
2021	Screening	Artificial Intelligence/Big Data	Characterising spoken responses to an intelligent virtual agent by persons with mild cognitive impairment	Gareth Walker	Cross-Sectional Study	8 MCI, 14 NC	Cognitive Function
2021	Screening	Artificial Intelligence/Big Data	Detection of mild cognitive impairment and Alzheimer’s disease using dual-task gait assessments and machine learning	Behnaz Ghoraani	Cross-Sectional Study	20Dementia, 26MCI, 32NC	Cognitive Function, Physical Funtion, Model Evaluation Metrics/Diagnostic Accuracy
2021	Screening	Artificial Intelligence/Big Data	Validity and Cultural Generalisability of a 5-Minute AI-Based, Computerised Cognitive Assessment in Mild Cognitive Impairment and Alzheimer's Dementia	Chris Kalafatis	Cross-Sectional Study	95 NC, 80 MCI, 55 Dementia	Model Evaluation Metrics/Diagnostic Accuracy, Cognitive Function
2023	Diagnostic Support	Artificial Intelligence/Big Data	Developing a machine learning model for detecting depression, anxiety, and apathy in older adults with mild cognitive impairment using speech and facial expressions: A cross-sectional observational study	Ying Zhou	Cross-Sectional Study	319 MCI	Mental Health, Model Evaluation Metrics/Diagnostic Accuracy
2023	Screening	Artificial Intelligence/Big Data	Text Dialogue Analysis for Primary Screening of Mild Cognitive Impairment: Development and Validation Study	Changyu Wang	Quasi-Experimental Studies	108NC, 66MCI	Task Performance
Artificial Intelligence/Big Data, IoT
2025	Intervention	Artificial Intelligence/Big Data, IoT	Feasibility and Acceptability of a Technology-Mediated Fall Risk Prevention Intervention for Older Adults With Mild Cognitive Impairment	George Demiris	Qualitative Research	11 MCI	Feasibility
IoT
2022	Monitoring	IoT	Addressing Mild Cognitive Impairment and Boosting Wellness for the Elderly through Personalized Remote Monitoring	Marilena Ianculescu	Quasi-Experimental Studies	50MCI	Cognitive Function
2017	Monitoring	loT	Cognitive Training and Stress Detection in MCI Frail Older People Through Wearable Sensors and Machine Learning	Franca Delmastro	Randomized Controlled Trial	9 MCI	Cognitive Function, Mental Health, Physical Funtion, Task Performance
2019	Monitoring	loT	Acceptability of a lifelogging wearable camera in older adults with mild cognitive impairment: a mixed-method study	Olga Gelonch	Cross-Sectional Study	9 MCI and their caregivers	Cognitive Function, Mental Health, Feasibility
2020	Screening	loT	Early Detection of Mild Cognitive Impairment With In-Home Sensors to Monitor Behavior Patterns in Community-Dwelling Senior Citizens in Singapore: Cross-Sectional Feasibility Study	Iris Rawtaer	Cross-Sectional Study	28 MCI 21 NC	Cognitive Function, Mental Health, Sleep Quality, Socialist, Physical Funtion
2023	Intervention	loT	Partnering a Compensatory Application with Activity-Aware Prompting to Improve Use in Individuals with Amnestic Mild Cognitive Impairment: A Randomized Controlled Pilot Clinical Trial	Maureen Schmitter-Edgecombe	Randomized Controlled Trial	32 MCI	Cognitive Function, Feasibility, Self-Efficacy, Quality of Life, ADL
2024	Screening	loT	Behavioral Disorders of Spatial Cognition in Patients with Mild Cognitive Impairment due to Alzheimer’s Disease: Preliminary Findings from the BDSC-MCI Project	Davide Maria Cammisuli	Cross-Sectional Study	20 MCI, 20 NC	Cognitive Function, Mental Health, Physical Funtion
2024	Monitoring	loT	Feasibility of Deploying Home-Based Digital Technology, Environmental Sensors, and Web-Based Surveys for Assessing Behavioral Symptoms and Identifying Their Precipitants in Older Adults: Longitudinal, Observational Study	Wan-Tai M Au-Yeung	Longitudinal study	5NC、3MCI、1Dementia	Mental Health, Fall, Pain, Feasibiltity, Sleep Quality
Mobile Applications/Computerised Cognitive Training
2009	Intervention	Mobile Applications/Computerised Cognitive Training	Computer-based Cognitive Training for Mild Cognitive Impairment	Barnes, Deborah E.	Randomized Controlled Trial	47 MCI	Cognitive Function, Mental Health
2011	Intervention	Mobile Applications/Computerised Cognitive Training	Computerised cognitive training for older persons with mild cognitive impairment A pilot study using a randomised controlled trial design	Maurice Finn	Randomized Controlled Trial	25 MCI	Cognitive Functions, Mental Health
2012	Intervention	Mobile Applications/Computerised Cognitive Training	Computer-related self-efficacy and anxiety in older adults with and without mild cognitive impairment	Katherine V. Wild	Cohort Study	219 MCI	Self-Efficacy, Mental Health
2012	Intervention	Mobile Applications/Computerised Cognitive Training	Positive effects of computer-based cognitive training in adults with mild cognitive impairment	C. Herrera	Randomized Controlled Trial	22 MCI	Cognitive Function
2014	Intervention	Mobile Applications/Computerised Cognitive Training	A single case study of computerised cognitive training for older persons with mild cognitive impairment	Finn, Maurice	Quasi-Experimental Studies	2 MCI	Cognitive Function, Physical Funtion, Mental Health, Quality of Life
2014	Intervention	Mobile Applications/Computerised Cognitive Training	The effects of a computer-based cognitive and physical training program in a healthy and mildly cognitive impaired aging sample	González-Palau	Randomized Controlled Trial	11 MCI, 39 NC	Cognitive Function, Mental Health
2015	Intervention	Mobile Applications/Computerised Cognitive Training	Neuroplastic Effects of Combined Computerized Physical and Cognitive Training in Elderly Individuals at Risk for Dementia: An eLORETA Controlled Study on Resting States	Charis Styliadis	Quasi-Experimental Studies	70 MCI	Cognitive Function, Physiological Markers
2015	Intervention	Mobile Applications/Computerised Cognitive Training	Transfer and maintenance effects of online working-memory training in normal ageing and mild cognitive impairment	Anouk Vermeij	Quasi-Experimental Studies	18 MCI, 23NC	Cognitive Function, Task Performance, Physiological Markers
2016	Intervention	Mobile Applications/Computerised Cognitive Training	Cognitive and Neural Effects of Vision-Based Speed-of-Processing Training in Older Adults with Amnestic Mild Cognitive Impairment: A Pilot Study	Feng Lin	Randomized Controlled Trial	21 MCI	Cognitive Function, Task Performance, Physical Funtion, ADL
2016	Intervention	Mobile Applications/Computerised Cognitive Training	Cognitive Training Program to Improve Working Memory in Older Adults with MCI	Lee Hyer	Randomized Controlled Trial	68 MCI	Cognitive Function, Feasibility, Physical Funtion
2017	Intervention	Mobile Applications/Computerised Cognitive Training	Cognitive Training Using a Novel Memory Game on an iPad in Patients with Amnestic Mild Cognitive Impairment (aMCI)	George Savulich	Randomized Controlled Trial	42 MCI	Cognitive Performance, Mental Health, Feasibility
2017	Intervention	Mobile Applications/Computerised Cognitive Training	Computerized cognitive stimulation and engagement programs in older adults with mild cognitive impairment: comparing feasibility, acceptability, and cognitive and psychosocial effects	Leila Djabelkhir	Randomized Controlled Trial	19 MCI	Feasibility, Cognitive Function, Mental Health, Quality of Life
2017	Intervention	Mobile Applications/Computerised Cognitive Training	Efficacy of a computer-based cognitive training program in older people with subjective memory complaints: a randomized study	Angela J Pereira-Morales	Randomized Controlled Trial	40 SCD	Cognitive Function, Mental Health
2018	Intervention	Mobile Applications/Computerised Cognitive Training	A game-based neurofeedback training system to enhance cognitive performance in healthy elderly subjects and in patients with amnestic mild cognitive impairment	Suwicha Jirayucharoensak	Randomized Controlled Trial	65 MCI, 54 NC	Cognitive Function
2018	Intervention	Mobile Applications/Computerised Cognitive Training	Effects of Combined Aerobic and Virtual Reality-Based Cognitive Training on 76 Years Old Diabetic Male with Mild Cognitive Impairment	Raana Ali Mirza	Case Report	20 MCI	Cognitive Function, Physiological Markers
2018	Intervention	Mobile Applications/Computerised Cognitive Training	Mental Training Enhances Cognitive Function and BDNF More Than Either Physical or Combined Training in Elderly Women With MCI: A Small-Scale Study	Arsalan Damirchi	Randomized Controlled Trial	44 MCI	Cognitive Function, Task Performance, Physiological Markers
2018	Intervention	Mobile Applications/Computerised Cognitive Training	Physical exercise and cognitive engagement outcomes for mild neurocognitive disorder: a group-randomized pilot trial	Liselotte De Wit	Randomized Controlled Trial	75 MCI, 75 NC	Physiological Markers, Cognitive Function, ADL, Mental Health, Self-Efficacy, Caregivers' Burden, Quality of Life, Feasibility
2018	Intervention	Mobile Applications/Computerised Cognitive Training	Potential benefits of a cognitive training program in mild cognitive impairment (MCI)	Nuria Mendoza Laiz	Quasi-Experimental Studies	32 MCI	Cognitive Function
2018	Intervention	Mobile Applications/Computerised Cognitive Training	Tablet-based sensorimotor home-training system for amnestic mild cognitive impairments in the elderly: design of a randomised clinical trial	Robin Bekrater-Bodmann	Randomized Controlled Trial	60 MCI	Cognitive Function, Physiological Markers, Physiological Markers
2019	Intervention	Mobile Applications/Computerised Cognitive Training	A Pilot Double-Blind Randomized Controlled Trial of Cognitive Training Combined with Transcranial Direct Current Stimulation for Amnestic Mild Cognitive Impairment	Martin, Donel M	Randomized Controlled Trial	68 MCI	Cognitive Function, ADL, Mental Health, Quality of Life, Feasibility
2019	Intervention	Mobile Applications/Computerised Cognitive Training	Comparative Effectiveness of Behavioral Interventions on Quality of Life for Older Adults With Mild Cognitive Impairment	Melanie J. Chandler	Randomized Controlled Trial	272 MCI	Quality of Life, Mental Health, Self-Efficacy
2019	Intervention	Mobile Applications/Computerised Cognitive Training	Computerized cognitive training for Chinese mild cognitive impairment patients: A neuropsychological and fMRI study	Bin-Yin Li	Quasi-Experimental Studies	141MCI	Cognitive Function
2019	Intervention	Mobile Applications/Computerised Cognitive Training	Creating a digital memory notebook application for individuals with mild cognitive impairment to support everyday functioning	Nisha Raghunath	Quasi-Experimental Studies	20 MCI	Cognitive Function , Quality of Life, Feasibility
2019	Intervention	Mobile Applications/Computerised Cognitive Training	Xbox 360 Kinect Cognitive Games Improve Slowness, Complexity of EEG, and Cognitive Functions in Subjects with Mild Cognitive Impairment: A Randomized Control Trial	Imran Amjad	Randomized Controlled Trial	44 MCI	Cognitive Function, Physiological Markers
2020	Intervention	Mobile Applications/Computerised Cognitive Training	Audiovisual integrative training for augmenting cognitive- motor functions in older adults with mild cognitive impairment	Leung-Pong Lee	Quasi-Experimental Studies	20 MCI, 20 NC	Cognitive Function, Physical Funtion
2020	Screening	Mobile Applications/Computerised Cognitive Training	Classifying Mild Cognitive Impairment from Behavioral Responses in Emotional Arousal and Valence Evaluation Task – AI Approach for Early Dementia Biomarker in Aging Societies	Tomasz M. Rutkowski	Quasi-Experimental Studies	35 (MCI and NC)	diagnostic accuracy, Model Evaluation Metrics/Diagnostic Accuracy/diagnostic accuracy
2020	Intervention	Mobile Applications/Computerised Cognitive Training	Cognitive Improvement Effects of Electroacupuncture Combined with Computer-Based Cognitive Rehabilitation in Patients with Mild Cognitive Impairment: A Randomized Controlled Trial	Jae-Hong Kim	Randomized Controlled Trial	32 MCI	Cognitive Function, Mental Health, Physical Funtion, Quality of Life Five, ADL
2020	Intervention	Mobile Applications/Computerised Cognitive Training	Cognitive Intervention with Musical Stimuli Using Digital Devices on Mild Cognitive Impairment: A Pilot Study	Eunyoung Han	Quasi-Experimental Studies	34 MCI	Cognitive Function, Mental Health, Quality of Life
2020	Intervention	Mobile Applications/Computerised Cognitive Training	Designing ICTs for Users with Mild Cognitive Impairment: A Usability Study	Diana Castilla	Cross-Sectional Study	28 MCI	Cognitive Function, Quality of Life, Feasibility, Mental Health
2020	Intervention	Mobile Applications/Computerised Cognitive Training	Effects of Cognitive Training in Mild Cognitive Impairmentmeasured by Resting State Functional Imaging	Seungho Kim	Quasi-Experimental Studies	15 MCI	Cognitive Function
2020	Intervention	Mobile Applications/Computerised Cognitive Training	Effects of the online computerized cognitive training program BEYNEX on the cognitive tests of individuals with subjective cognitive impairment and Alzheimer's disease on rivastigmine therapy	NİLGÜN ÇINAR	Randomized Controlled Trial	60 SCD, 60 Dementia	Cognitive Function
2020	Intervention	Mobile Applications/Computerised Cognitive Training	Remind Me To Remember: A pilot study of a novel smartphone reminder application for older adults with dementia and mild cognitive impairment	Katherine Hackett	Quasi-Experimental Studies	10 MCI	Task Performance, Feasibility, Cognitive Function, Mental Health, Computer Proficiency
2020	Intervention	Mobile Applications/Computerised Cognitive Training	The Development and Feasibility of TECH: Tablet Enhancement of Cognition and Health, a Novel Cognitive Intervention for People with Mild Cognitive Impairment	Noa Givon Schaham	Randomized Controlled Trial	28 MCI	Feasibility, Cognitive Function
2021	Intervention	Mobile Applications/Computerised Cognitive Training	Beneficial effect of computer-based multidomain cognitive training in patients with mild cognitive impairment	Anastasia Nousia	Randomized Controlled Trial	46 MCI	Cognitive Function
2021	Intervention	Mobile Applications/Computerised Cognitive Training	Effect of Brain Training Game on Mild Cognitive Impairment (MCI) in Older Adults	Hafsah Arshad	Quasi-Experimental Studies	18 MCI	Cognitive Function
2021	Intervention	Mobile Applications/Computerised Cognitive Training	Efficacy of interactive video gaming in older adults with memory complaints: A cluster-randomized exercise intervention	Udhir Ramnath	Randomized Controlled Trial	45 SCD	Physical Funtion, Cognitive Function
2021	Screening	Mobile Applications/Computerised Cognitive Training	Mild Cognitive Impairment Detection Using Machine Learning Models Trained on Data Collected from Serious Games	Christos Karapapas	Quasi-Experimental Studies	6 MCI, 4 NC	Model Evaluation Metrics/Diagnostic Accuracy
2021	Intervention	Mobile Applications/Computerised Cognitive Training	Nurse-Led Computerized Cognitive Training for Mild Cognitive Impairment: A Preliminary Study	Oh, Min Woo	Randomized Controlled Trial	15 MCI	cognitive training, Mental Health, ADL
2021	Intervention	Mobile Applications/Computerised Cognitive Training	The Effectiveness of a Virtual Reality-Based Intervention on Cognitive Functions in Older Adults with Mild Cognitive Impairment: A Single-Blind, Randomized Controlled Trial	Berkan Torpil	Randomized Controlled Trial	61 MCI	Cognitive Function
2021	Intervention	Mobile Applications/Computerised Cognitive Training	The Use of Home-Based Nonimmersive Virtual Reality to Encourage Physical and Cognitive Exercise in People With Mild Cognitive Impairment: A Feasibility Study	Lisa Sheehy	Quasi-Experimental Studies	11 MCI	Physical Funtion, Cognitive Function, Feasibility
2021	Screening	Mobile Applications/Computerised Cognitive Training	Variability in Cognitive Performance on Mobile Devices Is Sensitive to Mild Cognitive Impairment Results From the Einstein Aging Study	Eric S. Cerino	Cohort Study	100 MCI, 211 NC	Cognitive Function, Feasibility
2022	Intervention	Mobile Applications/Computerised Cognitive Training	A Pilot Study of Interactive-Video Games in People with Mild Cognitive Impairment	Yu-Fang Lin	Quasi-Experimental Studies	16 MCI	Feasibility, Cognitive Function, Physical Funtion, Mental Health, Quality of Life, ADL
2022	Intervention	Mobile Applications/Computerised Cognitive Training	Computerized Cognitive Training in Amnestic Mild Cognitive Impairment: A Randomized Clinical Trial	Kevin Duff	Randomized Controlled Trial	113 MCI	Cognitive Function
2022	Intervention	Mobile Applications/Computerised Cognitive Training	Determinants of Adherence to a “GRADIOR” Computer-Based Cognitive Training Program in People with Mild Cognitive Impairment (MCI) and Mild Dementia	Angie A. Diaz Baquero	Randomized Controlled Trial	43 MCI	Cognitive Function, Mental Health, Feasibility, Quality of Life
2022	Screening	Mobile Applications/Computerised Cognitive Training	Digital trail making test-black and white: Normal vs MCI	Chanda Simfukwe	Quasi-Experimental Studies	22 NC, 22 MCI	Task Performance
2022	Screening	Mobile Applications/Computerised Cognitive Training	Exploratory Research on Key Technology of Human-Computer Interactive 2.5-Minute Fast Digital Early Warning for Mild Cognitive Impairment	Nan Li	Quasi-Experimental Studies	16NC, 16MCI	Task Performance
2022	Intervention	Mobile Applications/Computerised Cognitive Training	Interactive Somatosensory Games in Rehabilitation Training for Older Adults With Mild Cognitive Impairment: Usability Study	Chien-Hsiang Chang	Quasi-Experimental Studies	15 MCI	Feasibility
2022	Intervention	Mobile Applications/Computerised Cognitive Training	Short Term Economic Evaluation of the Digital Platform “Support, Monitoring and Reminder Technology for Mild Dementia” (SMART4MD) for People with Mild Cognitive Impairment and their Informal Caregivers	Ghani, Zartashia	Randomized Controlled Trial	345 MCI and caregivers	Cost, Quality of Life, Cognitive Function, Model Evaluation Metrics/Diagnostic Accuracy, Caregivers' Burden, Socialist
2022	Screening	Mobile Applications/Computerised Cognitive Training	Validation of a Remote and Fully Automated Story Recall Task to Assess for Early Cognitive Impairment in Older Adults: Longitudinal Case-Control Observational Study	Caroline Skirrow	Cohort Study	78 NC, 73 MCI/Dementia	Task Performance, Feasibility
2023	Screening	Mobile Applications/Computerised Cognitive Training	A mobile application using automatic speech analysis for classifying Alzheimer's disease and mild cognitive impairment	Yasunori Yamada	Cross-Sectional Study	43 NC, 46 MCI, 25Dementia	Cognitive Function, Model Evaluation Metrics/Diagnostic Accuracy
2023	Screening	Mobile Applications/Computerised Cognitive Training	An Effective Test (EOmciSS) for Screening Older Adults With Mild Cognitive Impairment in a Community Setting: Development and Validation Study	Jingsong Wu	Cross-Sectional Study	827 (MCI and NC)	Cognitive Function, Mental Health, Model Evaluation Metrics/Diagnostic Accuracy
2023	Intervention	Mobile Applications/Computerised Cognitive Training	But Will They Use It? Predictors of Adoption of an Electronic Memory Aid in Individuals With Amnestic Mild Cognitive Impairment	Catherine Luna	Quasi-Experimental Studies	32 MCI	Cognitive Function, Feasibility, Physical Funtion, Quality of Life, Task Performance, ADL
2023	Intervention	Mobile Applications/Computerised Cognitive Training	Computerized Cognitive Training Enhances Episodic Memory by Down-Modulating Posterior Cingulate-Precuneus Connectivity in Older Persons With Mild Cognitive Impairment: A Randomized Controlled Trial	Jingsong Wu	Randomized Controlled Trial	60 MCI	Cognitive Function, Physiological Markers
2023	Intervention	Mobile Applications/Computerised Cognitive Training	Computerized Cognitive Training in Mild Cognitive Impairment: Findings in African Americans and Caucasians	Adaora Nwosu	Randomized Controlled Trial	105 MCI	Cognitive Function, ADL, Physiological Markers
2023	Intervention	Mobile Applications/Computerised Cognitive Training	Effect of exergames by using Xbox 360 Kinect on cognition of older adults with mild cognitive impairment	Hafsah Arshad	Randomized Controlled Trial	56 MCI	Cognitive Function
2023	Intervention	Mobile Applications/Computerised Cognitive Training	Effects of computerized cognitive training on structure‒function coupling and topology of multiple brain networks in people with mild cognitive impairment a randomized controlled trial	Jingsong Wu	Randomized Controlled Trial	60 MCI	Cognitive Function
2023	Intervention	Mobile Applications/Computerised Cognitive Training	Effects of dance video game training on cognitive functions of community-dwelling older adults with mild cognitive impairment	Katsunari Sato	Quasi-Experimental Studies	10 MCI, 11 NC	Cognitive Function, Physical Funtion
2023	Intervention	Mobile Applications/Computerised Cognitive Training	Effects of Home Based Serious Game Training (Brain Talk™) in the Elderly With Mild Cognitive Impairment Randomized, a Single-Blind, Controlled Trial	Eun Hee Lim	Randomized Controlled Trial	24 MCI	Cognitive Function
2023	Intervention	Mobile Applications/Computerised Cognitive Training	Effects of home-based computerized cognitive training and tai chi exercise on cognitive functions in older adults with mild cognitive impairment	Hei-Fen Hwang	Randomized Controlled Trial	189 MCI	Cognitive Function Physical Funtion, ADL
2023	Intervention	Mobile Applications/Computerised Cognitive Training	Effects of Home-Based Computerized Cognitive Training in Community-Dwelling Adults With Mild Cognitive Impairment	Ji Soo Baik	Randomized Controlled Trial	50 MCI	Cognitive Function, Mental Health
2023	Intervention	Mobile Applications/Computerised Cognitive Training	Efficacy of a Mobile-Based Multidomain Intervention to Improve Cognitive Function and Health-Related Outcomes Among Older Korean Adults with Subjective Cognitive Decline	Lee, Jaegyeong	Randomized Controlled Trial	77 SCD	Cognitive Function, Mental Health, Sleep Quality, Quality of Life, Feasibility
2023	Intervention	Mobile Applications/Computerised Cognitive Training	Enhancing cognitive control in amnestic mild cognitive impairment via at-home non-invasive neuromodulation in a randomized trial	Kevin T. Jones	Randomized Controlled Trial	30 MCI	Task Performances, Cognitive Function
2024	Intervention	Mobile Applications/Computerised Cognitive Training	Can transcranial direct current stimulation combined with interactive computerized cognitive training boost cognition and gait performance in older adults with mild cognitive impairment? a randomized controlled trial	Chi Ieong Lau	Randomized Controlled Trial	21 MCI	Cognitive Performance, Physical Funtion, Task Performance
2024	Intervention	Mobile Applications/Computerised Cognitive Training	Computerized Cognitive and Skills Training in Older People With Mild Cognitive Impairment: Using Ecological Momentary Assessment to Index intervention-Related Changes in Real-World Performance of Technology-Dependent Functional Tasks	Courtney Dowell-Esquivel BA	Randomized Controlled Trial	92 MCI, 72 NC	Cognitive Function, Feasibility, Task Performance
2024	Intervention	Mobile Applications/Computerised Cognitive Training	Early prediction of mastery of a computerized functional skills training program in participants with mild cognitive impairment	Philip D. Harvey	Randomized Controlled Trial	109 MCI, 75 NC	Cognitive Function, Task Performance
2024	Intervention	Mobile Applications/Computerised Cognitive Training	Experiences of Older Adults with Mild Cognitive Impairment from Cognitive Self-Training Using Touchscreen Tablets	Dafna Shamir,	Randomized Controlled Trial	14 MCI	Cognitive Function, Feasibility
2024	Intervention	Mobile Applications/Computerised Cognitive Training	Improvements in performance based measures of functional capacity and cognition after computerized functional skills training in older people with mild cognitive impairment and healthy comparators	Philip D. Harvey	Randomized Controlled Trial	MCI 92, NC 72	Cognitive Function
2024	Intervention	Mobile Applications/Computerised Cognitive Training	Smartphone-Based Cognitive Telerehabilitation: A Usability and Feasibility Study Focusing on Mild Cognitive Impairment	Caterina Formica	Quasi-Experimental Studies	18 MCI, 18 Caregivers	Feasilibity
2024	Screening	Mobile Applications/Computerised Cognitive Training	Unearthing Subtle Cognitive Variations: A Digital Screening Tool for Detecting and Monitoring Mild Cognitive Impairment	Aoyu Li	Quasi-Experimental Studies	93 MCI, 88 NC	Model Evaluation Metrics/Diagnostic Accuracy, Feasibility, Physiological Markers
2024	Intervention	Mobile Applications/Computerised Cognitive Training	Exploring transfer effects on memory and its neural mechanisms through a computerized cognitive training in mild cognitive impairment: randomized controlled trial	Jae Myeong Kang	Randomized Controlled Trial	29 MCI	Cognitive Function, Mental Health, Quality of life, Physiological Markers
2024	Screening	Mobile Applications/Computerised Cognitive Training	A Gamified N-back App for Identifying Mild-cognitive Impairment in Older Adults	Naohiro Murata	Quasi-Experimental Studies	72 NC, 66 MCI	Cognitive Function
2024	Intervention	Mobile Applications/Computerised Cognitive Training	Individualised computerised cognitive training (iCCT) for community-dwelling people with mild cognitive impairment (MCI): results on cognition in the 6-month intervention period of a randomised controlled trial (MCI-CCT study)	Elmar Graessel	Randomized Controlled Trial	89 MCI	Cognitive Function, Mental Health, feasibiliy
2025	Intervention	Mobile Applications/Computerised Cognitive Training	Detecting Sleep Quality/Wake Rhythm Disruption Related to Cognition in Older Adults With and Without Mild Cognitive Impairment Using the myRhythmWatch Platform: Feasibility and Correlation Study	Caleb D Jones	Quasi-Experimental Studies	21 NC, 19 MCI	Sleep Quality, Cognitive Function
2025	Intervention	Mobile Applications/Computerised Cognitive Training	Digital cognitive training for functionality in mild cognitive impairment: a randomized controlled clinical trial	Cíntia Monteiro Carvalho	Randomized Controlled Trial	55 MCI	Cognitive Function, Mental Health
2025	Intervention	Mobile Applications/Computerised Cognitive Training	Effects of a Mobile Storytelling App (Huiyou) on Social Participation Among People With Mild Cognitive Impairment: Pilot Randomized Controlled Trial	Di Zhu	Randomized Controlled Trial	20 MCI	Socialist，Self-Efficacy, Subjective Reported Outcome, Living Habits
2025	Intervention	Mobile Applications/Computerised Cognitive Training	Evaluating the Feasibility of a Dyadic, Touch-Based Multimedia Tablet Intervention and Its Effects on the Caregiver-Patient Relationship Among Individuals With Mild Cognitive Impairment: Qualitative Triangulation Study	Alexa von Bosse	Qualitative Research	20 MCI and their caregivers	Caregivers' Burden, Feasibility
2025	Intervention	Mobile Applications/Computerised Cognitive Training	Exploring the Discontinuous Usage Behavior of Digital Cognitive Training Among Older Adults With Mild Cognitive Impairment and Their Family Members: Qualitative Study Using the Extended Model of IT Continuance	Shangyang Zhang	Qualitative Research	19 MCI and their caregivers	Subjective Reported Outcome, Feasibility
2025	Intervention	Mobile Applications/Computerised Cognitive Training	Feasibility and Clinical Effectiveness of Computer-Based Cognitive Rehabilitation in Illiterate and Low-Educated Individuals with Mild Cognitive Impairment: Preliminary Data	Maria Christina Petri	Randomized Controlled Trial	20 MCI	Cognitive Function
2025	Screening	Mobile Applications/Computerised Cognitive Training	MemScreen: A smartphone application for detection of mild cognitive impairment: A validation study: Smartphone App for MCI Detection	Julien Dumurgier	Cohort Study	1810 NC, 308 MCI	Cognitive Function, task performance
2025	Intervention	Mobile Applications/Computerised Cognitive Training	Much More Than the Malady: The Promise of a Web-Based Digital Platform Incorporating Self-Report for Research and Clinical Care in Mild Cognitive Impairment	Andrew McGarry	Quasi-Experimental Studies	100 NC, 100 MCI	Cognitive Function, Sleep Quality, Mental Health
2025	Intervention	Mobile Applications/Computerised Cognitive Training	Narrative mobile video game-based cognitive training to enhance frontal function in patients with mild cognitive impairment	Yeseul Choi	Quasi-Experimental Studies	17 MCI	Physiological Markers, Mental Health, Feasibily
2025	Intervention	Mobile Applications/Computerised Cognitive Training	Preliminary effects of mobile computerized cognitive training in adults with mild cognitive impairment: interim analysis of a randomized controlled trial	Drin Ferizaj	Randomized Controlled Trial	50 MCI	Cognitive Function, Mental Health, self-efficacy
2025	Screening	Mobile Applications/Computerised Cognitive Training	A Speech-Based Mobile Screening Tool for Mild Cognitive Impairment: Technical Performance and User Engagement Evaluation	Rukiye Ruzi	Quasi-Experimental Studies	12 MCI	Cognitive Function, task performance
2025	Intervention	Mobile Applications/Computerised Cognitive Training	Tablet- and Group-Based Multicomponent Cognitive Stimulation for Older Adults With Mild Cognitive Impairment: Single-Group Pilot Study and Protocol for Randomized Controlled Trial	Khanitin Jornkokgoud	Randomized Controlled Trial	93 MCI	Cognitive Function, Physiological Markers, Mental Health, quality of life
Mobile Applications/Computerised Cognitive Training & Artificial Intelligence/Big Data
2022	Screening	Mobile Applications/Computerised Cognitive Training & Artificial Intelligence/Big Data	A remote speech-based AI system to screen for early Alzheimer's disease via smartphones	Emil Fristed	Cross-Sectional Study	49 MCI, 66 NC	Cognitive Function, Model Evaluation Metrics/Diagnostic Accuracy, Feasibility
2023	Screening	Mobile Applications/Computerised Cognitive Training & Artificial Intelligence/Big Data	A New Smart 2-Min Mobile Alerting Method for Mild Cognitive Impairment Due to Alzheimer’s Disease in the Community	Yujia Wang	Quasi-Experimental Studies	46 MCI, 46 NC	Cognitive Function, Mental Health
2023	Diagnostic Support	Mobile Applications/Computerised Cognitive Training & Artificial Intelligence/Big Data	The Accuracy of Speech and Linguistic Analysis in Early Diagnostics of Neurocognitive Disorders in a Memory Clinic Setting	Daphne ter Huurne	Cohort study	69 SCD、53 MCI、13 Dementia	Mental Health, Cognitive Function, Model Evaluation Metrics/Diagnostic Accuracy
Mobile Applications/Computerised Cognitive Training & Telemedicine
2023	Intervention	Mobile Applications/Computerised Cognitive Training & Telemedicine	Evaluation of the Efficacy and Feasibility of a Telerehabilitation Program Using Language and Cognitive Exercises in Multi-Domain Amnestic Mild Cognitive Impairment	Anastasia Nousia	Randomized Controlled Trial	30 MCI	Cognitive Function
Mobile Applications/Computerised Cognitive Training, IoT
2025	Screening	Mobile Applications/Computerised Cognitive Training, IoT	Smartwatch- and smartphone-based remote assessment of brain health and detection of mild cognitive impairment	Paul Monroe Butler	Quasi-Experimental Studies	23,004 Participants	Cognitive Function, Feasibility, Task Performance
Robotics
2014	Intervention	Robotics	Acceptance of an assistive robot in older adults: a mixed-method study of human–robot interaction over a 1-month period in the Living Lab setting	Ya-Huei Wu	Cross-Sectional Study	6 MCI, 5 NC	Mental Health, Feasibility, Sociability, Task Performance
2019	Intervention	Robotics	Robot-Based Training for People With Mild Cognitive Impairment	Denis Stogl	Quasi-Experimental Studies	10 MCI	Task Performance, Physical Funtion, Feasibility
2020	Intervention	Robotics	Detecting emotions during a memory training assisted by a social robot for individuals with Mild Cognitive Impairment (MCI)	Giuseppe Palestra	Quasi-Experimental Studies	21 MCI	Cognitive Function, Mental Health, Socialist
2020	Intervention	Robotics	The Humanoid Robot NAO as Trainer in a Memory Program for Elderly People with Mild Cognitive Impairment	Olimpia Pino	Quasi-Experimental Studies	21 MCI	Cognitive Function, Mental Health
2021	Intervention	Robotics	The Humanoid Robot Sil-Bot in a Cognitive Training Program for Community-Dwelling Elderly People with Mild Cognitive Impairment during the COVID-19 Pandemic: A Randomized Controlled Trial	Eun-A Park	Randomized Controlled Trial	57 MCI, 78 SCD	Cognitive Function, Mental Health
2021	Intervention	Robotics	The impact of serious games with humanoid robots on mild cognitive impairment older adults	Marco Manca	Quasi-Experimental Studies	14 MCI	Task Performance, Feasibility
2022	Diagnostic Support	Robotics	Identifying Mild Cognitive Impairment by Using Human–Robot Interactions	Chang, Yu-Ling	Quasi-Experimental Studies	33 older (15 MCI), 33 health younger	Cognitive Function
2023	Intervention	Robotics	The Effectiveness of a Multimodal Brain Empowerment Program in Mild Cognitive Impairment: A Single-Blind, Quasi-Randomized Experimental Study	Wonjun Oh	Randomized Controlled Trial	20 NC, 20 MCI	Physiological Markers
2025	Diagnostic Support	Robotics	Humanoid robots for psychological assessment in mild cognitive impairment: from evaluation to the future of AI-driven data prediction systems	Caterina Formica	Randomized Controlled Trial	100 MCI	Cognitive Function、Feasibility
2025	Intervention	Robotics	Effectiveness of Robot-Assisted Board Games on Cognitive Function and Mental Health for Older Adults with Mild Cognitive Impairment: A Cluster Randomized Trial	Li-Chen Lin	Quasi-Experimental Studies	109 MCI	Cognitive Function, Mental Health, Self-Efficacy, Quality of Life
2025	Diagnostic Support	Robotics	Humanoid robots for psychological assessment in mild cognitive impairment: from evaluation to the future of AI-driven data prediction systems	Caterina Formica	Randomized Controlled Trial	100 MCI	Cognitive Function, Feasibiliy
Telemedicine
2012	Diagnostic Support	Telemedicine	Validity of Conducting Clinical Dysphagia Assessments for Patients with Normal to Mild Cognitive Impairment via Telerehabilitation	Elizabeth C. Ward	Cross-Sectional Study	40 MCI	Dysphagia status, Model Evaluation Metrics/Diagnostic Accuracy
2020	Intervention	Telemedicine	Effectiveness of an Innovative Cognitive intervention and Telerehabilitation on Subjects With Mild Cognitive Impairment: A Multicenter, Randomized, Active-Controlled Study	Rosa Manenti	Randomized Controlled Trial	49 MCI	Cognitive Function, Quality of Life
2021	Screening	Telemedicine	From Face-to-Face to Home-to-Home: Validity of a Teleneuropsychological Battery	Montserrat Alegret	Cross-Sectional Study	788 CH, 4791 MCI, 2749 Dementia	Cognitive Function, Model Evaluation Metrics/Diagnostic Accuracy, Mental Health
2021	Intervention	Telemedicine	Implementing an Online Virtual Falls Prevention Intervention During a Public Health Pandemic for Older Adults with Mild Cognitive Impairment: A Feasibility Trial	Fuzhong Li	Randomized Controlled Trial	30 MCI	Physical Funtion, Feasibility
2021	Intervention	Telemedicine	Innovation Inspired by COVID: A Virtual intervention Program for Patients With Mild Cognitive Impairment at Mayo Clinic	Dona E.C. Locke	Cross-Sectional Study	57 pairs of MCI and spouses	Feasibility, Cognitive Function, Mental Health
2022	Intervention	Telemedicine	A cognitively enhanced online Tai Ji Quan training intervention for community-dwelling older adults with mild cognitive impairment: A feasibility trial	Fuzhong Li	Randomized Controlled Trial	69 MCI	Cognitive Function, Quality of Life, Physical Funtion, Feasibility, Mental Health
2022	Intervention	Telemedicine	The Effect of a Tele-Health Intervention Program on Home-Dwelling Persons with Dementia or MCI and on Their Primary Caregivers during the Stay-at-Home-Order Period in the COVID-19 Pandemic Outbreak: Evidence from Taiwan	Yi-Ling Lai	Quasi-Experimental Studies	18 MCI	Mental Health, Cognitive Function, Caregivers' Burden, Feasibility, Socialist
2023	Intervention	Telemedicine	Effectiveness of cognitive rehabilitation on mild cognitive impairment using teleneuropsychology	Carlos Martínez Canyazo	Randomized Controlled Trial	60 MCI	Cognitive Function, Mental Health, Sleep Quality
2023	Intervention	Telemedicine	Face-to-face vs. Telerehabilitation language and cognitive training in patients with multi-domain amnestic mild cognitive impairment	Anastasia Nousia	Quasi-Experimental Studies	30 MCI	Cognitive Function, ADL, Mental Health
2023	Intervention	Telemedicine	Feasibility of a Telehealth Compensatory Cognitive Training Program for Older Adults with Mild Cognitive Impairment	Katie Stypulkowski	Randomized Controlled Trial	20 MCI	Cognitive Function, Feasibility
2023	Intervention	Telemedicine	The effectiveness of cognitive rehabilitation intervention with the telerehabilitation method for amnestic mild cognitive impairment: A feasibility randomized controlled trial	Berkan Torpil	Randomized Controlled Trial	68 MCI	Cognitive Function
2024	Screening	Telemedicine	Feasibility of Remote Administration of the Uniform Data Set-Version 3 for Assessment of Older Adults With Mild Cognitive Impairment and Alzheimer’s Disease	Bonnie C Sachs	Quasi-Experimental Studies	35 MCI, 11 Dementia, 44 NC	Cognitive Function, Feasibility
2024	Intervention	Telemedicine	Internet-Based Conversational Engagement Randomized Controlled Clinical Trial (I-CONECT) Among Socially Isolated Adults 75+ Years Old With Normal Cognition or Mild Cognitive Impairment: Topline Results	Hiroko H Dodge	Randomized Controlled Trial	100 MCI, 86 NC	Cognitive Function, Mental Health, socialist, Physiological Markers
2025	Intervention	Telemedicine	The effectiveness of cognitive rehabilitation intervention with the telerehabilitation method for amnestic mild cognitive impairment: A feasibility randomized controlled trial	Berkan Torpil	Quasi-Experimental Studies	68 MCI	Cognitive Function
2025	Intervention	Telemedicine	Face-to-face vs. Telerehabilitation language and cognitive training in patients with multi-domain amnestic mild cognitive impairment	Anastasia Nousia	Quasi-Experimental Studies	30 MCI	Cognitive Function
Virtual Reality/Augmented Reality
2009	Screening	Virtual Reality/Augmented Reality	Use of the Virtual Action Planning Supermarket for the Diagnosis of Mild Cognitive Impairment	Geriatrics and Gerontology	Quasi-Experimental Studies	30 MCI, 30 NC	Cognitive Function, Task Performance
2011	Screening	Virtual Reality/Augmented Reality	Egocentric and allocentric memory as assessed by virtual reality in individuals with amnestic mild cognitive impairment	Godehard Weniger	Quasi-Experimental Studies	29 MCI, 29 NC	Cognitiive Funtion, Physiological Markers
2012	Diagnostic Support	Virtual Reality/Augmented Reality	Using virtual reality to characterize episodic memory profiles in amnestic mild cognitive impairment and Alzheimer's disease: Influence of active and passive encoding	G. Plancher	Quasi-Experimental Studies	21 NC, 15 MCI, 15 Dementia	Task Performance, Cognitive Function
2014	Screening	Virtual Reality/Augmented Reality	Can a novel computerized cognitive screening test provide additional information for early detection of Alzheimer's disease?	Ioannis Tarnanas	Cohort Study	134 MCI, 75 NC	Model Evaluation Metrics/Diagnostic Accuracy/diagnostic accuracy, diagnostic accuracy
2014	Screening	Virtual Reality/Augmented Reality	Can a Virtual Reality Cognitive Training Application Fulfill a Dual Role Using the Virtual Supermarket Cognitive Training Application as a Screening Tool for Mild Cognitive Impairment	Stelios Zygouris	Quasi-Experimental Studies	21 NC, 34 MCI	Cognitiive Funtion, Model Evaluation Metrics/Diagnostic Accuracy
2015	Diagnostic Support	Virtual Reality/Augmented Reality	Reliability of a novel serious game using dual-task gait profiles to early characterize aMCI	Ioannis Tarnanas	Quasi-Experimental Studies	76 NC, 65 MCI, 86 pre-Dementia	Cognitive Function, Physical Funtion
2016	Intervention	Virtual Reality/Augmented Reality	Older Adults with Mild Cognitive Impairments Show Less Driving Errors after a Multiple Sessions Simulator Training Program but Do Not Exhibit Long Term Retention	Normand Teasdale	Randomized Controlled Trial	15 MCI	Driving Habit Change
2016	Intervention	Virtual Reality/Augmented Reality	Use of a Virtual Environment to Engage Motor and Postural Abilities in Elderly Subjects With and Without Mild Cognitive Impairment (MAAMI Project)	J. Bourrelier	Quasi-Experimental Studies	15 NC, 7 MCI	Feasibility, Task Performance
2017	Screening	Virtual Reality/Augmented Reality	A Preliminary Study on the Feasibility of Using a Virtual Reality Cognitive Training Application for Remote Detection of Mild Cognitive Impairment	Zygouris, Stelios	Quasi-Experimental Studies	6 CH, 6 MCI	Cognitive Function, Model Evaluation Metrics/Diagnostic Accuracy
2017	Screening	Virtual Reality/Augmented Reality	Virtual daily living test to screen for mild cognitive impairment using kinematic movement analysis	Kyoungwon Seo	Quasi-Experimental Studies	22 NC, 20 MCI	Task Performance, Physical Funtion
2018	Intervention	Virtual Reality/Augmented Reality	Are visual cues helpful for virtual spatial navigation and spatial memory in patients with mild cognitive impairment or Alzheimer’s disease?	Mélanie Cogné	Randomized Controlled Trial	20 Dementia, 18 MCI, 20 NC	Cognitive Function
2018	Intervention	Virtual Reality/Augmented Reality	Effects of Combined Physical and Cognitive Virtual Reality-Based Training on Cognitive Impairment and Oxidative Stress in MCI Patients A Pilot Study	Simona Mrakic-Sposta	Randomized Controlled Trial	10 MCI	Cognitive Function, ADL, Mental Health, Feasibility
2018	Intervention	Virtual Reality/Augmented Reality	The Aerobic and Cognitive Exercise Study (ACES) for Community-Dwelling Older Adults With or At-Risk for Mild Cognitive Impairment (MCI): Neuropsychological, Neurobiological and Neuroimaging Outcomes of a Randomized Clinical Trial	Cay Anderson-Hanley	Randomized Controlled Trial	14 MCI	Cognitive Function, Physiological Markers
2018	Diagnostic Support	Virtual Reality/Augmented Reality	Using virtual reality to distinguish subjects with multiple- but not single-domain amnestic mild cognitive impairment from normal elderly subjects	Alireza Mohammadi	Quasi-Experimental Studies	20 Dementia, 60 MCI, 30 NC	Task Performance, Cognitive Function
2019	Intervention	Virtual Reality/Augmented Reality	Development and effectiveness of virtual interactive working memory training for older people with mild cognitive impairment: a single-blind randomised controlled trial	Hui-Ling Yang	Randomized Controlled Trial	66 MCI	Cognitive Function
2019	Intervention	Virtual Reality/Augmented Reality	Effects of a Mixed Reality-based Cognitive Training System Compared to a Conventional Computer-assisted Cognitive Training System on Mild Cognitive Impairment: A Pilot Study	Park, Eunhee	Randomized Controlled Trial	21 MCI	Cognitive Function, Mental Health
2019	Intervention	Virtual Reality/Augmented Reality	Effects of Virtual Reality-Based Physical and Cognitive Training on Executive Function and Dual-Task Gait Performance in Older Adults With Mild Cognitive Impairment: A Randomized Control Trial	Ying-Yi Liao	Randomized Controlled Trial	34 MCI	Cognitive Function, Physical Funtion
2019	Intervention	Virtual Reality/Augmented Reality	The Effects of Virtual Kayak Paddling Exercise on Postural Balance, Muscle Performance, and Cognitive Function in Older Adults with Mild Cognitive Impairment: A Randomized Controlled Trial	Wonjae Choi	Randomized Controlled Trial	60 MCI	Physical Funtion, Cognitive Function
2019	Intervention	Virtual Reality/Augmented Reality	Using virtual reality-based training to improve cognitive function, instrumental activities of daily living and neural efficiency in older adults with mild cognitive impairment	Ying-Yi LIAO	Randomized Controlled Trial	34 MCI	Cognitive Functions, ADL, Physiological Markers
2019	Intervention	Virtual Reality/Augmented Reality	Vestibular rehabilitation in older adults with and without mild cognitive impairment: Effects of virtual reality using a head-mounted display	Alessandro Micarelli	Randomized Controlled Trial	12 MCI, 12 NC	Physical Funtion, Quality of Life, Feasibility
2020	Screening	Virtual Reality/Augmented Reality	A new tool to assess amnestic mild cognitive impairment in Turkish older adults: virtual supermarket (VSM)	Hatice Eraslan Boz	Quasi-Experimental Studies	37 MCI, 52 NC	Task Performance, Model Evaluation Metrics/Diagnostic Accuracy
2020	Screening	Virtual Reality/Augmented Reality	Detection of Mild Cognitive Impairment in an At-Risk Group of Older Adults: Can a Novel Self-Administered Serious Game-Based Screening Test Improve Diagnostic Accuracy?	Zygouris, Stelios	Quasi-Experimental Studies	48 SCD, 47 MCI	Model Evaluation Metrics/Diagnostic Accuracy, Cognitive Function, Mental Health
2020	Intervention	Virtual Reality/Augmented Reality	Effects of virtual reality-based spatial cognitive training on hippocampal function of older adults with mild cognitive impairment	Jin-Hyuck Park	Randomized Controlled Trial	56 MCI	Cognitive Function
2020	Intervention	Virtual Reality/Augmented Reality	Feasibility and Tolerability of a Culture-Based Virtual Reality (VR) Training Program in Patients with Mild Cognitive Impairment: A Randomized Controlled Pilot Study	Jong-Hwan Park	Randomized Controlled Trial	24 MCI	Cognitive Function
2020	Intervention	Virtual Reality/Augmented Reality	The Effect of a Virtual Reality-Based Intervention Program on Cognition in Older Adults with Mild Cognitive Impairment: A Randomized Control Trial	Ngeemasara Thapa	Randomized Controlled Trial	68 MCI	Cognitive Function, Physical Funtion, ADL
2020	Screening	Virtual Reality/Augmented Reality	The Use of a Virtual Reality Platform for the Assessment of the Memory Decline and the Hippocampal Neural Injury in Subjects with Mild Cognitive Impairment: The Validity of Smart Aging Serious Game (SASG)	Monia Cabinio	Cross-Sectional Study	36 aMCI and 107 NC	Cognitive Function, Task Performance, Feasibility, Physiological Markers
2020	Intervention	Virtual Reality/Augmented Reality	Virtual Reality-Based Cognitive–Motor Rehabilitation in Older Adults with Mild Cognitive Impairment: A Randomized Controlled Study on Motivation and Cognitive Function	Ji-Su Park	Randomized Controlled Trial	40 MCI	Cognitive Function, Feasibility
2021	Diagnostic Support	Virtual Reality/Augmented Reality	A Comparison of Traditional and Serious Game-Based Digital Markers of Cognition in Older Adults with Mild Cognitive Impairment and Healthy Controls	Iliadou, Paraskevi	Case-control Study	43 SCD, 33 MCI	Cognitive Function, Mental Health, Physiological Markers
2021	Screening	Virtual Reality/Augmented Reality	A Machine-Learning-Based Assessment Method for Early-Stage Neurocognitive Impairment by an Immersive Virtual Supermarket	Chia-Fen Tsai	Quasi-Experimental Studies	6 MCI, 6 NC	Task Performance, Model Evaluation Metrics/Diagnostic Accuracy
2021	Screening	Virtual Reality/Augmented Reality	A Virtual Supermarket Program for the Screening of Mild Cognitive Impairment in Older Adults: Diagnostic Accuracy Study	Mingli Yan	Quasi-Experimental Studies	62 MCI, 64 NC	Cognitive Function, Physical Funtion, Mental Health, Model Evaluation Metrics/Diagnostic Accuracy, ADL
2021	Intervention	Virtual Reality/Augmented Reality	Acceptance and Usability of Immersive Virtual Reality in Older Adults with Objective and Subjective Cognitive Decline	Arlati, Sara	Randomized Controlled Trial	26 MCI, 32 SCD	Cognitive Function, Task Performance, Feasibility, Mental Health
2021	Intervention	Virtual Reality/Augmented Reality	Cognitive reserve and the effects of virtual reality-based cognitive training on elderly individuals with mild cognitive impairment and normal cognition	Hyeyoung Kim	Randomized Controlled Trial	22 MCI, 22 NC	Cognitive Function
2021	Intervention	Virtual Reality/Augmented Reality	Effects of Virtual Reality-Based Cognitive Training in the Elderly with and without Mild Cognitive Impairment	Seri Maeng	Randomized Controlled Trial	25 NC, 31 MCI	Cognitive Function, Quality of Life, Mental Health, Feasibility
2021	Intervention	Virtual Reality/Augmented Reality	Study on Adjuvant Medication for Patients with Mild Cognitive Impairment Based on VR Technology and Health Education	Huiling Liu	Randomized Controlled Trial	60 MCI	Physical Funtion, Cognitive Function
2021	Intervention	Virtual Reality/Augmented Reality	Using Virtual Reality to Assess and Promote Transfer of Memory Training in Older Adults With Memory Complaints: A Randomized Controlled Trial	Benjamin Boller	Randomized Controlled Trial	40 SCD	Self-Efficacy, Cognitive Function
2021	Intervention	Virtual Reality/Augmented Reality	Α Virtual Reality App for Physical and Cognitive Training of Older People With Mild Cognitive Impairment: Mixed Methods Feasibility Study	Mary Hassandra	Mixed-method study	20 MCI	Feasibility
2022	Screening	Virtual Reality/Augmented Reality	Can the Virtual Reality-Based Spatial Memory Test Better Discriminate Mild Cognitive Impairment than Neuropsychological Assessment?	Jin-Hyuck Park	Cross-Sectional Study	36 MCI, 56 NC	Cognitive Function
2022	Intervention	Virtual Reality/Augmented Reality	Does the virtual shopping training improve executive function and instrumental activities of daily living of patients with mild cognitive impairment?	Jin-Hyuck Park	Randomized Controlled Trial	32 MCI	Cognitive Function, ADL
2022	Intervention	Virtual Reality/Augmented Reality	Effects of Spatial Cognitive Training Using Virtual Reality on Hippocampal Functions and Prefrontal Cortex Activity in Older Adults with Mild Cognitive Impairment	Park JH	Randomized Controlled Trial	50 MCI	Cognitive Function
2022	Diagnostic Support	Virtual Reality/Augmented Reality	Egocentric spatial orientation differences between Alzheimer’s disease at early stages and mild cognitive impairment a diagnostic aid	Zahra Moussavi	Quasi-Experimental Studies	65 Dementia, 20 MCI	spatial orientation data (he performance in localizing a target within a landmark-less cubic three-story building to analyze the differences between AD and MCI groups)
2022	Intervention	Virtual Reality/Augmented Reality	Immersive Virtual Reality–Based Cognitive Intervention for the Improvement of Cognitive Function, Depression, and Perceived Stress in Older Adults With Mild Cognitive Impairment and Mild Dementia: Pilot Pre-Post Study	KaiYan Zhu	Quasi-Experimental Studies	31 MCI/Dementia	Feasibility, Feasibility, Mental Health, Cognitive Function
2022	Screening	Virtual Reality/Augmented Reality	User Experience during an Immersive Virtual Reality-Based Cognitive Task: A Comparison between Estonian and Italian Older Adults with MCI	Marta Mondellini	Cross-Sectional Study	15 MCI	Feasibility, sense of presence
2022	Intervention	Virtual Reality/Augmented Reality	Using Virtual Reality to Improve the Quality of Life of Older Adults with Cognitive Impairments and their Family Members who Live at a Distance	Tamara Afifi	Quasi-Experimental Studies	21 family Dementias (9 MCI, 4 Dementia, 8 moderate dementia)	Quality of Life, Mental Health, Feasibility, Caregivers' Burden
2022	Intervention	Virtual Reality/Augmented Reality	Virtual Reality and Exercise Training Enhance Brain, Cognitive, and Physical Health in Older Adults with Mild Cognitive Impairment	Ja-Gyeong Yang	Randomized Controlled Trial	99 MCI	Cognitive Function, Physiological Markers, Physical Funtion
2023	Intervention	Virtual Reality/Augmented Reality	Affective Out-World Experience via Virtual Reality for Older Adults Living with Mild Cognitive Impairments or Mild Dementia	Maria Matsangidou	Quasi-Experimental Studies	30 MCI	Cognitive Function, Mental Health, Feasibility
2023	Intervention	Virtual Reality/Augmented Reality	Cognitive training based on functional near-infrared spectroscopy neurofeedback for the elderly with mild cognitive impairment: a preliminary study	Ilju Lee	Quasi-Experimental Studies	13 MCI	Cognitive Function, Task Performance
2023	Screening	Virtual Reality/Augmented Reality	Digital Marker for Early Screening of Mild Cognitive Impairment Through Hand and Eye Movement Analysis in Virtual Reality Using Machine Learning: First Validation Study	Se Young Kim	Quasi-Experimental Studies	20 NC, 31 MCI	Physical Funtion, Task Performance, Model Evaluation Metrics/Diagnostic Accuracy
2023	Intervention	Virtual Reality/Augmented Reality	Effects of Virtual Reality Physical and Cognitive Training Intervention On Cognitive Abilities of Elders with Mild Cognitive Impairment	Baldimtsi, Eleni	Randomized Controlled Trial	122 MCI	Cognitive Function, Mental Health
2023	Intervention	Virtual Reality/Augmented Reality	Feasibility and Effects of Cognitive Training with the COGNIPLAT Game Platform in Elderly with Mild Cognitive Impairment: Pilot Randomized Controlled Trial	Christos Goumopoulos	Randomized Controlled Trial	21 MCI	Cognitive Function, Feasibility, ADL, Mental Health
2023	Intervention	Virtual Reality/Augmented Reality	Psychodynamic-based virtual reality cognitive training system with personalized emotional arousal elements for mild cognitive impairment patients	Yanfeng Zhao	Quasi-Experimental Studies	15 MCI	Feasibility
2023	Intervention	Virtual Reality/Augmented Reality	Usability of an Embodied CAVE System for Spatial Navigation Training in Mild Cognitive Impairment	Cosimo Tuena	Quasi-Experimental Studies	8 MCI	Feasibility, Cognitive Function, sense of presence
2023	Screening	Virtual Reality/Augmented Reality	Virtual reality-based monitoring test for MCI: A multicenter feasibility study	Sooah Jang	Cross-Sectional Study	12 MCI, 108 NC	Cognitive Function, Mental Health, Physiological Markers,
2024	Screening	Virtual Reality/Augmented Reality	The feasibility and practicality of auxiliary detection of spatial navigation impairment in patients with mild cognitive impairment due to Alzheimer's disease by using virtual reality	Chia-Hung Lai	Quasi-Experimental Studies	4 young NC, 3 older NC, 4 MCI	Cognitive Function, Task Performance
2024	Intervention	Virtual Reality/Augmented Reality	Effects of a dual intervention (motor and virtual reality-based cognitive) on cognition in patients with mild cognitive impairment: a single-blind, randomized controlled trial	Jorge Buele	Randomized Controlled Trial	34 MCI	Cognitive Function, Mental Health， physical function
2024	Intervention	Virtual Reality/Augmented Reality	A feasibility and usability study of a virtual reality tool (VESPA 2.0) for cognitive rehabilitation in patients with mild cognitive impairment: an ecological approach	Desirèe Latella	Quasi-Experimental Studies	50 MCI	Cognitive Function, Physical Function, Feasibiliy
2025	Intervention	Virtual Reality/Augmented Reality	Clinical observation of VR virtual reality rehabilitation training combined with acupuncture in the treatment of mild cognitive impairment	Ying Fu	Quasi-Experimental Studies	48 MCI	Cognitive Function
2025	Intervention	Virtual Reality/Augmented Reality	The Experience of and Needs for Exergames in Older Adults With Mild Cognitive Impairment: Qualitative Interview Study	Xi Chen	Qualitative Research	21 MCI	Subjective Reported Outcome
2025	Intervention	Virtual Reality/Augmented Reality	An Exploratory Study on Virtual Reality Technology for Fall Prevention in Older Adults with Mild Cognitive Impairment	Wing Keung Ip	Randomized Controlled Trial	55 MCI	Cognitive Function, Mental Health, fall
2025	Intervention	Virtual Reality/Augmented Reality	Pilot Randomized Controlled Study on the Effectiveness of a Virtual Reality-Based Dementia Prevention Program Using Self-Regulated Learning Strategies Among Older Adults with Mild Cognitive Impairment	Ching-Hao Chang	Randomized Controlled Trial	65 MCI	Cognitive Function, self-efficacy
2025	Intervention	Virtual Reality/Augmented Reality	Virtual reality game-based training for preventing falls among community-dwelling older adults with mild cognitive impairment: a pilot randomized control trial study	Wing Keung Ip	Randomized Controlled Trial	55 MCI	Fall, Cognitive Function, Fear
2025	Intervention	Virtual Reality/Augmented Reality	VR Cognitive-based Intervention for Enhancing Cognitive Functions and Well-being in Older Adults with Mild Cognitive Impairment: Behavioral and EEG Evidence	Pattrawadee Makmee	Quasi-Experimental Studies	31 NC, 29 MCI	Cognitive Function, Physiological Markers, Subjective Reported Outcome
Virtual Reality/Augmented Reality & IoT
2023	Screening	Virtual Reality/Augmented Reality & IoT	Screening for Mild Cognitive Impairment with Speech Interaction Based on Virtual Reality and Wearable Devices	Ruixuan Wu	Quasi-Experimental Studies	44 MCI, 42 NC	Physiological Markers, Cognitive Function, Physiological Markers
2023	Intervention	Virtual Reality/Augmented Reality & IoT	The Impact of Virtual Reality-Based Products on Mild Cognitive Impairment Senior Subjects: An Experimental Study Using Multiple Sources of Data	Mi Tian	Quasi-Experimental Studies	17 MCI	Physiological Markers, Feasibility, Task Performance

## Sheet: search strategy
Population	1	early cognitive decline
	2	mild cognitive impairment
	3	mild neurocognitive disorder
	4	subjective cognitive decline
	5	early cognitive impairment
	6	pre-dementia
	7	preclinical Alzheimer’s disease
	8	OR/1-7
Intervention	9	Machine Learning
	10	Artificial Intelligence
	11	(Virtual Reality) OR (VR therapy)
	12	Augmented Reality
	13	(Robotics) OR (chatbot*)
	14	(computer cognitive training) OR (computer cognitive rehabilitation)
	15	(Wearable Electronic Devices) OR (wearable technology*)
	16	(Telemedicine) OR (telehealth)
	17	(Mobile Applications) OR (software)
	18	(Digital Technology) OR (information and communication technology*)
	19	voice assistant*
	20	(assistive technology) OR (supportive technology) OR (digital assistive technology*)
	21	OR/9-20
Outcome	22	(cognitive function) OR (Psychological assessment) OR (Cognitive Neuropsychological Battery Assessment) OR (cognitive improvement) OR (spatial orientation data) OR (memory) OR (Speech Feature) OR (behavior* information) OR (Intelligence) OR (Attention and Concentration) OR (Executive Function) OR (Visuospatial Skills) OR (Processing Speed)
	23	(physical function) OR (Cardiac function) OR (respiratory function) OR gait OR (Activity of Daily Living) OR (fall)
	24	(mental health) OR (anxiety) OR (depression) OR (stress) OR (pressure)
	25	sleep quality
	26	quality of life
	27	(physiological markers) OR (Electrocardiography) OR (Magnetic Resonance Imaging) OR (heart rate) OR (breathe)
	28	(sociability) OR (social outcome)
	29	(task performance) OR (success rate) OR (completion time)
	30	(feasibility) OR (user experience) OR (learning tolerance) OR (preference) OR (usability) OR (acceptance) OR (attendance) OR (satisfaction) OR (adverse effect) OR (expectation) OR (recommendation for improvement) OR (perceived workload) OR (living standards)
	31	(diagnostic accuracy) OR (accuracy) OR (percision) OR (AUC) OR (F1-score) OR (Sensitivity and Specificity) OR (prediction accuracy) OR (Predictive Value of Tests)
	32	caregiver burden
	33	(Death) OR (Mortality)
	34	OR/22-33
Population + Concept(Intervention) + Concept(Outcome)	35	8 AND 21 AND 34
	36	limit 35 to English language
	38	35 AND 36

## Sheet: search strategies for each data
PubMed			Web of Science			Embase			APA PsycINFO			the Cochrane Library
#	Query		#	Query		#	Query		#	Query		#	Query
1	"Cognitive Dysfunction"[Mesh] OR "Neurocognitive Disorders"[Mesh]		1	TS=("early cognitive decline")		1	exp *cognitive defect/ OR exp *dementia/		1	exp *Cognitive Impairment/ OR exp *Dementia/ OR exp *Alzheimers Disease/		1	"early cognitive decline"
2	early cognitive decline[tiab] OR preclinical Alzheimer*[tiab] OR preclinical AD[tiab]		2	TS=("mild cognitive impairment" OR MCI)		2	(early cognitive decline or preclinical Alzheimer* or preclinical AD).ti,ab,kw.		2	(early cognitive decline or preclinical Alzheimer* or preclinical AD).ti,ab,id.		2	"mild cognitive impairment" or MCI
3	mild cognitive impairment[tiab] OR MCI[tiab]		3	TS=("mild neurocognitive disorder*")		3	(mild cognitive impairment or MCI).ti,ab,kw.		3	(mild cognitive impairment or MCI).ti,ab,id.		3	"mild neurocognitive disorder*"
4	mild neurocognitive disorder*[tiab]		4	TS=("subjective cognitive decline" OR "subjective cognitive complaint*")		4	(mild neurocognitive disorder*).ti,ab,kw.		4	(mild neurocognitive disorder*).ti,ab,id.		4	"subjective cognitive decline" or "subjective cognitive complaint*"
5	subjective cognitive decline[tiab] OR subjective cognitive complaint*[tiab]		5	TS=("early cognitive impairment")		5	(subjective cognitive decline or subjective cognitive complaint*).ti,ab,kw.		5	(subjective cognitive decline or subjective cognitive complaint*).ti,ab,id.		5	"early cognitive impairment"
6	early cognitive impairment[tiab]		6	TS=("pre-dementia" OR predementia OR "prodromal Alzheimer*" OR "prodromal AD")		6	(early cognitive impairment).ti,ab,kw.		6	(early cognitive impairment).ti,ab,id.		6	"pre-dementia" or predementia or "prodromal Alzheimer*" or "prodromal AD"
7	pre-dementia[tiab] OR predementia[tiab] OR prodromal Alzheimer*[tiab] OR prodromal AD[tiab]		7	TS=("preclinical Alzheimer*" OR "preclinical AD")		7	(pre-dementia or predementia or prodromal Alzheimer* or prodromal AD).ti,ab,kw.		7	(pre-dementia or predementia or prodromal Alzheimer* or prodromal AD).ti,ab,id.		7	"preclinical Alzheimer*" or "preclinical AD"
8	#1 OR #2 OR #3 OR #4 OR #5 OR #6 OR #7		8	#1 OR #2 OR #3 OR #4 OR #5 OR #6 OR #7		8	1 or 2 or 3 or 4 or 5 or 6 or 7		8	1 or 2 or 3 or 4 or 5 or 6 or 7		8	#1 OR #2 OR #3 OR #4 OR #5 OR #6 OR #7
9	"Machine Learning"[Mesh] OR "Deep Learning"[Mesh] OR "Artificial Intelligence"[Mesh]		9	TS=("Machine Learning" OR "Deep Learning" OR "Artificial Intelligence")		9	exp *artificial intelligence/ OR exp *machine learning/ OR exp *deep learning/		9	exp *Artificial Intelligence/ OR exp *Machine Learning/		9	"Machine Learning" or "Deep Learning" or "Artificial Intelligence"
10	"Virtual Reality"[Mesh] OR "Virtual Reality Exposure Therapy"[Mesh] OR VR therapy[tiab] OR virtual reality therapy[tiab]		10	TS=("Virtual Reality" OR "VR therapy" OR "virtual reality therapy")		10	exp *virtual reality/ OR exp *virtual reality therapy/		10	exp *Virtual Reality/ OR (VR therapy or virtual reality therapy).ti,ab,id.		10	"Virtual Reality" or "VR therapy" or "virtual reality therapy"
11	"Augmented Reality"[Mesh] OR augmented reality[tiab]		11	TS=("Augmented Reality")		11	exp *augmented reality/		11	(Augmented Reality).ti,ab,id.		11	"Augmented Reality"
12	"Robotics"[Mesh] OR robot[tiab] OR chatbot[tiab]		12	TS=(Robotics OR robot* OR chatbot*)		12	exp robotics/ OR (robot or chatbot*).ti,ab,kw.		12	exp Robotics/ OR (robot or chatbot*).ti,ab,id.		12	Robotics or robot* or chatbot*
13	"Cognitive Training"[Mesh] OR computer cognitive training[tiab] OR computer cognitive rehabilitation[tiab] OR computerized cognitive training[tiab] OR digital cognitive training[tiab]		13	TS=("computer cognitive training" OR "computer cognitive rehabilitation" OR "computerized cognitive training" OR "digital cognitive training")		13	exp *cognitive training/ OR (computer cognitive training or computer cognitive rehabilitation or computerized cognitive training or digital cognitive training).ti,ab,kw.		13	exp *Cognitive Rehabilitation/ OR (computer cognitive training or computer cognitive rehabilitation or computerized cognitive training or digital cognitive training).ti,ab,id.		13	"computer cognitive training" or "computer cognitive rehabilitation" or "computerized cognitive training" or "digital cognitive training"
14	"Wearable Electronic Devices"[Mesh] OR wearable technology[tiab] OR wearable device[tiab] OR smartwatch[tiab] OR fitness tracker[tiab]		14	TS=("Wearable Electronic Devices" OR "wearable technology" OR "wearable device" OR smartwatch* OR "fitness tracker*")		14	exp wearable electronic device/ OR (wearable technology or wearable device* or smartwatch* or fitness tracker*).ti,ab,kw.		14	(Wearable Electronic Devices or wearable technology* or wearable device* or smartwatch* or fitness tracker*).ti,ab,id.		14	"Wearable Electronic Devices" or "wearable technology" or "wearable device" or smartwatch* or "fitness tracker*"
15	"Telemedicine"[Mesh] OR "Remote Consultation"[Mesh] OR telehealth[tiab]		15	TS=("Telemedicine" OR telehealth)		15	exp *telemedicine/ OR exp *telerehabilitation/ OR (telehealth).ti,ab,kw.		15	exp *Telemedicine/ OR (telehealth).ti,ab,id.		15	Telemedicine or telehealth
16	"Mobile Applications"[Mesh] OR mobile app[tiab] OR smartphone app[tiab] OR mHealth[tiab] OR software[tiab]		16	TS=("Mobile Applications" OR "mobile app" OR "smartphone app" OR mHealth OR software)		16	exp mobile application/ OR (mobile app or smartphone app* or mHealth or software).ti,ab,kw.		16	(Mobile Applications or mobile app* or smartphone app* or mHealth or software).ti,ab,id.		16	"Mobile Applications" or "mobile app" or "smartphone app" or mHealth or software
17	"Digital Technology"[Mesh] OR "Computers, Hand-Held"[Mesh] OR "Information Technology"[Mesh] OR digital health[tiab] OR information and communication technolog*[tiab] OR ICT[tiab]		17	TS=("Digital Technology" OR "digital health" OR "information and communication technolog*" OR ICT)		17	exp digital health/ OR (digital technology or digital health or information and communication technolog or ICT).ti,ab,kw.		17	exp Digital Technology/ OR (digital health or information and communication technolog or ICT).ti,ab,id.		17	"Digital Technology" or "digital health" or "information and communication technolog*" or ICT
18	voice assistant[tiab] OR smart speaker[tiab]		18	TS=("voice assistant" OR "smart speaker")		18	(voice assistant* or smart speaker*).ti,ab,kw.		18	(voice assistant* or smart speaker*).ti,ab,id.		18	"voice assistant" or "smart speaker"
19	"Self-Help Devices"[Mesh] OR assistive technology[tiab] OR supportive technology[tiab] OR digital assistive technology*[tiab]		19	TS=("assistive technology" OR "supportive technology" OR "digital assistive technology*")		19	exp assistive technology/ OR (assistive technology or supportive technology or digital assistive technology).ti,ab,kw.		19	exp Assistive Technology/ OR (assistive technology or supportive technology or digital assistive technology).ti,ab,id.		19	"assistive technology" or "supportive technology" or "digital assistive technology*"
20	#9 OR #10 OR #11 OR #12 OR #13 OR #14 OR #15 OR #16 OR #17 OR #18 OR #19		20	#9 OR #10 OR #11 OR #12 OR #13 OR #14 OR #15 OR #16 OR #17 OR #18 OR #19		20	9 or 10 or 11 or 12 or 13 or 14 or 15 or 16 or 17 or 18 or 19		20	9 or 10 or 11 or 12 or 13 or 14 or 15 or 16 or 17 or 18 or 19		20	#9 OR #10 OR #11 OR #12 OR #13 OR #14 OR #15 OR #16 OR #17 OR #18 OR #19
21	cognit[tiab] OR neuropsycholog[tiab] OR memory[tiab] OR intelligence[tiab] OR attention[tiab] OR executive function*[tiab] OR visuospatial[tiab] OR processing speed[tiab]		21	TS=(cognit* OR neuropsycholog* OR memory OR intelligence OR attention OR "executive function*" OR visuospatial OR "processing speed")		21	(cognit* or neuropsycholog* or memory or intelligence or attention or executive function* or visuospatial or processing speed).ti,ab,kw.		21	(cognit* or neuropsycholog* or memory or intelligence or attention or executive function* or visuospatial or processing speed).ti,ab,id.		21	cognit* or neuropsycholog* or memory or intelligence or attention or "executive function*" or visuospatial or "processing speed"
22	"Cognitive Behavioral Therapy"[Mesh] OR "Neuropsychological Tests"[Mesh]		22	TS=("physical function" OR "cardiac function" OR "respiratory function" OR gait OR "Activity of Daily Living" OR fall)		22	exp *cognition/ OR exp *neuropsychological test/		22	exp *Cognition/ OR exp *Neuropsychological Assessment/		22	"physical function" or "cardiac function" or "respiratory function" or gait or "Activity of Daily Living" or fall
23	#21 OR #22		23	TS=("mental health" OR anxiety OR depression OR stress OR pressure)		23	21 or 22		23	21 or 22		23	"mental health" or anxiety or depression or stress or pressure
24	physical function[tiab] OR cardiac function[tiab] OR respiratory function[tiab] OR gait[tiab] OR "Activities of Daily Living"[Mesh] OR fall[tiab] OR "Accidental Falls"[Mesh]		24	TS=("sleep quality")		24	(physical function or cardiac function or respiratory function or gait).ti,ab,kw. OR exp *activities of daily living/ OR exp *falling/		24	(physical function or cardiac function or respiratory function or gait).ti,ab,id. OR exp *Activities of Daily Living/ OR exp *Falls/		24	"sleep quality"
25	"Mental Health"[Mesh] OR anxiety[tiab] OR depression[tiab] OR stress[tiab] OR pressure[tiab] OR "Depression"[Mesh] OR "Anxiety"[Mesh]		25	TS=("quality of life")		25	exp *mental health/ OR (anxiety or depression or stress or pressure).ti,ab,kw. OR exp *anxiety/ OR exp *depression/		25	exp *Mental Health/ OR (anxiety or depression or stress or pressure).ti,ab,id. OR exp *Anxiety/ OR exp *Major Depression/		25	"quality of life"
26	"Sleep Quality"[Mesh] OR sleep quality[tiab]		26	TS=("physiological marker" OR Electrocardiography OR ECG OR "Magnetic Resonance Imaging" OR MRI OR "heart rate" OR breath OR respiration)		26	exp *sleep quality/		26	exp *Sleep Quality/		26	"physiological marker" or Electrocardiography or ECG or "Magnetic Resonance Imaging" or MRI or "heart rate" or breathor respiration
27	"Quality of Life"[Mesh] OR quality of life[tiab]		27	TS=(sociabilit* OR "social outcome*")		27	exp *quality of life/		27	exp *Quality of Life/		27	sociabilit* or "social outcome*"
28	physiological marker[tiab] OR electrocardiography[tiab] OR ECG[tiab] OR "Magnetic Resonance Imaging"[Mesh] OR MRI[tiab] OR heart rate[tiab] OR breath[tiab] OR respiration[tiab]		28	TS=("task performance" OR "success rate" OR "completion time")		28	(physiological marker* or electrocardiography or ECG or heart rate or breath* or respiration).ti,ab,kw. OR exp *electrocardiography/ OR exp *nuclear magnetic resonance imaging/		28	(physiological marker* or electrocardiography or ECG or heart rate or breath* or respiration).ti,ab,id. OR exp *Electrocardiography/ OR exp *Magnetic Resonance Imaging/		28	"task performance" or "success rate" or "completion time"
29	sociabilit[tiab] OR social outcome[tiab] OR "Social Behavior"[Mesh]		29	TS=(feasibility OR "user experience" OR usability OR acceptance OR attendance OR satisfaction OR "adverse effect*" OR expectation OR "recommendation for improvement" OR "perceived workload" OR "living standards")		29	(sociabilit* or social outcome*).ti,ab,kw. OR exp *social behavior/		29	(sociabilit* or social outcome*).ti,ab,id. OR exp *Social Behavior/		29	feasibility or "user experience" or usability or acceptance or attendance or satisfaction or "adverse effect*" or expectation or "recommendation for improvement" or "perceived workload" or "living standards"
30	task performance[tiab] OR success rate[tiab] OR completion time[tiab]		30	TS=("diagnostic accuracy" OR accuracy OR precision OR AUC OR "F1-score" OR "Sensitivity and Specificity" OR "prediction accuracy" OR "Predictive Value of Tests")		30	(task performance or success rate or completion time).ti,ab,kw.		30	(task performance or success rate or completion time).ti,ab,id.		30	"diagnostic accuracy" or accuracy or precision or AUC or "F1-score" or "Sensitivity and Specificity" or "prediction accuracy" or "Predictive Value of Tests"
31	feasibility[tiab] OR user experience[tiab] OR usability[tiab] OR acceptance[tiab] OR attendance[tiab] OR satisfaction[tiab] OR adverse effect*[tiab] OR "Patient Acceptance of Health Care"[Mesh]		31	TS=("caregiver burden")		31	(feasibility or user experience or usability or acceptance or attendance or satisfaction or adverse effect* or expectation or recommendation for improvement or perceived workload or living standards).ti,ab,kw. OR exp *feasibility study/ OR exp *usability/ OR exp *patient satisfaction/		31	(feasibility or user experience or usability or acceptance or attendance or satisfaction or adverse effect* or expectation or recommendation for improvement or perceived workload or living standards).ti,ab,id. OR exp *Feasibility Studies/ OR exp *Usability/ OR exp *Treatment Satisfaction/		31	"caregiver burden"
32	diagnostic accuracy[tiab] OR accuracy[tiab] OR precision[tiab] OR AUC[tiab] OR "ROC Curve"[Mesh] OR F1-score[tiab] OR sensitivity and specificity[tiab] OR predictive value[tiab]		32	TS=("Death" OR Mortality)		32	(diagnostic accuracy or accuracy or precision or AUC or F1-score or sensitivity and specificity or prediction accuracy or predictive value of tests).ti,ab,kw. OR exp *diagnostic accuracy/ OR exp *sensitivity and specificity/		32	(diagnostic accuracy or accuracy or precision or AUC or F1-score or sensitivity and specificity or prediction accuracy or predictive value of tests).ti,ab,id. OR exp *Test Reliability/ OR exp *Test Validity/		32	"Death" or Mortality
33	caregiver burden[tiab] OR "Caregiver Burden"[Mesh]		33	#21 OR #22 OR #23 OR #24 OR #25 OR #26 OR #27 OR #28 OR #29 OR #30 OR #31 OR #32		33	(caregiver burden).ti,ab,kw. OR exp *caregiver burden/		33	(caregiver burden).ti,ab,id. OR exp *Caregiver Burden/		33	#21 OR #22 OR #23 OR #24 OR #25 OR #26 OR #27 OR #28 OR #29 OR #30 OR #31 OR #32
34	"Death"[Mesh] OR mortality[tiab]		34	#8 AND #20 AND #33		34	exp *mortality/		34	exp *Death and Dying/		34	#8 AND #20 AND #33WITH TRIALS
35	#23 OR #24 OR #25 OR #26 OR #27 OR #28 OR #29 OR #30 OR #31 OR #32 OR #33 OR #34		35	#34 AND LA=English		35	23 or 24 or 25 or 26 or 27 or 28 or 29 or 30 or 31 or 32 or 33 or 34		35	23 or 24 or 25 or 26 or 27 or 28 or 29 or 30 or 31 or 32 or 33 or 34
36	#8 AND #20 AND #35					36	8 and 20 and 35		36	8 and 20 and 35
37	#36 AND English [la]					37	36 limit to english language		37	37 limit to english language
